# Supplementary material for: Pathobiological Implications of Mucin (MUC) Expression in the Outcome of Small Bowel Cancer
Source: PLoS One. 2014 Apr 10;9(4):e86111. doi: 10.1371/journal.pone.0086111 (PMC3982950; doi:10.1371/journal.pone.0086111)
Supplement: Table S1 — MUC expression in the normal epithelium. (XLS) [file pone.0086111.s001.xls]

## Sheet: Sheet1
Table S1. MUC expression in the normal epithelium
	Duodenum (%)	Jejunum (%)	Ileum (%)	Not specified (%)	Total (%)	P Value
MUC1	0 (0)	0 (0)	0 (0)	0 (0)	0 (0)	-
MUC2	10 (41.7)	11 (55)	12 (85.7)	2 (100)	35 (58.3)	0.035
MUC3	15 (62.5)	20 (100)	8 (57.1)	1 (50)	44 (73.3)	0.011
MUC4	7 (29.2)	10 (50)	13 (92.9)	1 (50)	31 (51.7)	0.002
MUC5AC	7 (29.2)	0 (0)	2 (14.3)	0 (0)	9 (15)	0.053
MUC6	5 (20.8)	0 (0)	2 (14.3)	0 (0)	7 (11.7)	0.175
MUC16	0 (0)	0 (0)	0 (0)	0 (0)	0 (0)	-
