# Supplementary material for: Pathobiological Implications of Mucin (MUC) Expression in the Outcome of Small Bowel Cancer
Source: PLoS One. 2014 Apr 10;9(4):e86111. doi: 10.1371/journal.pone.0086111 (PMC3982950; doi:10.1371/journal.pone.0086111)
Supplement: Table S2 — Relationship of expression of MUC1, MUC2, MUC3, MUC4, MUC5AC, MUC6 and MUC16 and clinicopathological features of small bowel carcinoma (n = 60). (XLS) [file pone.0086111.s002.xls]

## Sheet: Sheet1
Table S2. Relationship of expression of MUC1, MUC2, MUC3, MUC4, MUC5AC, MUC6 and MUC16 and clinicopathological features of small bowel carcinoma (n=60)
			MUC1			MUC2			MUC3			MUC4			MUC5AC			MUC6			MUC16
		No. patients (%)	Negative	Positive	P Value	Negative	Positive	P Value	Negative	Positive	P Value	Negative	Positive	P Value	Negative	Positive	P Value	Negative	Positive	P Value	Negative	Positive	P Value
Age (yrs)	≥65	34 (56.7)	17 (50)	17 (50)	0.768	25 (73.5)	9 (26.5)	0.969	17 (50)	17 (50)	0.373	15 (44.1)	19 (55.9)	0.455	22 (64.7)	12 (35.3)	0.713	29 (85.3)	5 (14.7)	0.165	31 (91.2)	3 (8.8)	0.875
	<65	26 (43.3)	12 (46.2)	14 (53.8)	-	19 (73.1)	7 (26.9)	-	10 (38.5)	16 (61.5)	-	14 (53.8)	12 (46.2)	-	18 (69.2)	8 (30.8)	-	25 (96.2)	1 (3.8)	-	24 (92.3)	2 (7.7)	-
Gender	Men	28 (46.7)	15 (53.6)	13 (46.4)	0.448	19 (67.9)	9 (32.1)	0.37	15 (53.6)	13 (46.4)	0.212	13 (46.4)	15 (53.6)	0.782	19 (67.9)	9 (32.1)	0.855	25 (89.3)	3 (10.7)	0.863	27 (96.4)	1 (3.6)	0.212
	Women	32 (53.3)	14 (43.8)	18 (56.2)	-	25 (78.1)	7 (21.9)	-	12 (37.5)	20 (62.5)	-	16 (50)	16 (50)	-	21 (65.6)	11 (34.4)	-	29 (90.6)	3 (9.4)	-	28 (87.5)	4 (12.5)	-
Tumor location	Duodenum	24 (40)	8 (33.3)	16 (66.7)	0.019	22 (91.7)	2 (8.3)	0.034	12 (50)	12 (50)	0.405	17 (70.8)	7 (29.2)	0.012	14 (58.3)	10 (41.7)	0.063	21 (87.5)	3 (12.5)	0.915	22 (91.7)	2 (8.3)	0.964
	Jejunum	20 (33.3)	8 (40)	12 (60)	-	14 (70)	6 (30)	-	6 (30)	14 (70)	-	9 (45)	11 (55)	-	11 (55)	9 (45)	-	18 (90)	2 (10)	-	18 (90)	2 (10)	-
	Ileum	14 (23.3)	11 (78.6)	3 (21.4)	-	7 (50)	7 (50)	-	8 (57.1)	6 (42.9)	-	3 (21.4)	11 (78.6)	-	13 (92.9)	1 (7.1)	-	13 (92.9)	1 (7.1)	-	13 (92.9)	1 (7.1)	-
	Not specifieda	2 (3.3)	2 (100)	0 (0)	-	1 (50)	1 (50)	-	1 (50)	1 (50)	-	0 (0)	2 (100)	-	2 (100)	0 (0)	-	2 (100)	0 (0)	-	2 (100)	0 (0)	-
Histological type	well, mod	50 (83.3)	23 (46)	27 (54)	0.183	37 (74)	13 (26)	0.005	21 (42)	29 (58)	0.145	25 (50)	25 (50)	0.214	34（68)	16 (32)	0.85	44 (88)	6 (12)	0.513	47 (94)	3 (6)	0.112
	poor, NEC	7 (11.7)	3 (42.9)	4 (57.1)	-	7 (100)	0 (0)	-	3 (42.9)	4 (57.1)	-	4 (57.1)	3 (42.9)	-	4 (57.1)	3 (42.9)	-	7 (100)	0 (0)	-	5 (71.4)	2 (28.6)	-
	muc	3 (5)	3 (100)	0 (0)	-	0 (0)	3 (100)	-	3 (100)	0 (0)	-	0 (0)	3 (100)	-	2 (66.7)	1 (33.3)	-	3 (100)	0 (0)	-	3 (100)	0 (0)	-
Tumor depth	m, sm, mp	8 (13.3)	7 (87.5)	1 (12.5)	0.017	4 (50)	4 (50)	0.109	4 (50)	4 (50)	0.76	2 (25)	6 (75)	0.156	7 (87.5)	1 (12.5)	0.179	8 (100)	0 (0)	0.311	8 (100)	0 (0)	0.36
	ss, se, si	52 (86.7)	22 (42.3)	30 (57.7)	-	40 (76.9)	12 (23.1)	-	23 (44.2)	29 (55.8)	-	27 (51.9)	25 (48.1)	-	33 (63.5)	19 (36.5)	-	46 (88.5)	6 (11.5)	-	47 (90.4)	5 (9.6)	-
Lymph node metastasisb	Negative	27 (49.1)	16 (59.3)	11 (40.7)	0.139	19 (70.4)	8 (29.6)	0.931	12 (44.4)	15 (55.6)	0.883	14 (51.9)	13 (48.1)	0.891	21 (77.8)	6 (22.2)	0.059	27 (100)	0 (0)	0.021	26 (96.3)	1 (3.7)	0.172
	Positive	28 (50.9)	11 (39.3)	17 (60.7)	-	20 (71.4)	8 (28.6)	-	13 (46.4)	15 (53.6)	-	14 (50)	14 (50)	-	15 (53.6)	13 (46.4)	-	23 (82.1)	5 (17.9)	-	24 (85.7)	4 (14.3)	-
Lymphatic invasion	Negative	18 (30)	12 (66.7)	6 (33.3)	0.063	10 (55.6)	8 (44.4)	0.041	11 (61.1)	7 (38.9)	0.101	6 (33.3)	12 (66.7)	0.128	14 (77.8)	4 (22.2)	0.232	18 (100)	0 (0)	0.091	18 (100)	0 (0)	0.126
	Positive	42 (70)	17 (40.5)	25 (59.5)	-	34 (81)	8 (19)	-	16 (38.1)	26 (61.9)	-	23 (54.8)	19 (45.2)	-	26 (61.9)	16 (38.1)	-	36 (85.7)	6 (14.3)	-	37 (88.1)	5 (11.9)	-
Venous invasion	Negative	31 (51.7)	19 (61.3)	12 (38.7)	0.038	21 (67.7)	10 (32.3)	0.311	14 (45.2)	17 (54.8)	0.979	14 (45.2)	17 (54.8)	0.611	22 (71)	9 (29)	0.465	27 (87.1)	4 (12.9)	0.438	31 (100)	0 (0)	0.016
	Positive	29 (48.3)	10 (34.5)	19 (65.5)	-	23 (79.3)	6 (20.7)	-	13 (44.8)	16 (55.2)	-	15 (51.7)	14 (48.3)	-	18 (62.1)	11 (37.9)	-	27 (93.1)	2 (6.9)	-	24 (82.8)	5 (17.2)	-
Curabilityc	Curative resection	46 (80.7)	25 (54.3)	21 (45.7)	0.007	34 (73.9)	12 (26.1)	0.584	22 (47.8)	24 (52.2)	0.493	24 (52.2)	22 (47.8)	0.346	32 (69.6)	14 (30.4)	0.132	42 (91.3)	4 (8.7)	0.357	44 (95.7)	2 (4.3)	0.016
	Non-curative resection	11 (19.3)	1 (9.1)	10 (90.9)	-	9 (81.8)	2 (18.2)	-	4 (36.4)	7 (63.6)	-	4 (36.4)	7 (63.6)	-	5 (45.5)	6 (54.5)	-	9 (81.8)	2 (18.2)	-	8 (72.7)	3 (27.3)	-
well, well differentiated adenocarcinoma; mod, moderately differentiated adenocarcinoma; poor, poorly differentiated adenocarcinoma; NEC, neuroendocrine carcinoma.
m, mucosa; sm, submucosa; mp, muscularis propria; ss, subserosa, se, serosa; si, invasion to other organ.
a Site was not specified.
b Cases without proof of pathological lymph node metastasis (lymph node dissection was not performed or details were unknown) were excluded.
c Cases for which information on curative or non-curative resection was unknown were excluded.
