# Supplementary material for: Pathobiological Implications of Mucin (MUC) Expression in the Outcome of Small Bowel Cancer
Source: PLoS One. 2014 Apr 10;9(4):e86111. doi: 10.1371/journal.pone.0086111 (PMC3982950; doi:10.1371/journal.pone.0086111)
Supplement: Table S3 — Survival in patients with small bowel carcinoma by Log-Rank test (n = 58). (XLS) [file pone.0086111.s003.xls]

## Sheet: Sheet1
Table S3. Survival in patients with small bowel carcinoma by Log-Rank test (n=58)
		Number of patients (%)	5-year survival rate (%)	Median survival time (year)	95% confidence interval	P Value
Age (yrs)	<65	26 (44.8)	46.3	2.15	1.26-4.01	0.867
	≥65	32 (55.2)	53	1.78	0.86-3.34	-
Gender	Men	27 (46.6)	62.4	2.26	1.23-4.46	0.131
	Women	31 (53.4)	40.7	1.85	1.04-3.30	-
Tumor location	Duodenum	24 (41.4)	49.9	1.92	1.27-3.71	0.479
	Jejunum	20 (34.5)	36.9	1.72	0.65-3.99	-
	Ileum	12 (20.7)	75	2.19	0.17-5.16	-
	Not specifieda	2 (3.4)	0	3.62	2.56-4.68	-
Histological type	well, mod	49 (84.5)	53.1	2.28	1.55-3.83	<0.001
	poor, NEC	6 (10.3)	0	0.47	0.12-1.83	-
	muc	3 (5.2)	100	0.34	0.24-8.53	-
Tumor depth	m, sm, mp	7 (12.1)	83.3	3.33	0.37-8.00	0.179
	ss, se, si	51 (87.9)	45.5	1.89	1.24-3.13	-
Lymph node metastasisb	Negative	26 (48.1)	69.7	4	2.27-5.05	<0.001
	Positive	28 (51.9)	22.2	1.07	0.66-1.44	-
Lymphatic invasion	Negative	18 (31)	85.7	2.8	1.19-4.82	0.026
	Positive	40 (69)	35.8	1.78	1.13-2.99	-
Venous invasion	Negative	29 (50)	75.4	3.91	2.27-5.11	<0.001
	Positive	29 (50)	15.3	1.09	0.64-1.76	-
Curabiｌityc	Curative resection	45 (80.4)	62.8	2.28	1.59-4.58	<0.001
	Non-curative resection	11 (19.6)	0	0.79	0.27-2.04	-
MUC1	Negative	27 (46.6)	64.9	3.33	1.04-4.89	0.042
	Positive	31 (53.4)	35.1	1.52	1.16-2.27	-
MUC2	Negative	42 (72.4)	46.9	1.92	1.24-3.31	0.257
	Positive	16 (27.6)	60.6	2.24	0.29-4.91	-
MUC3	Negative	27 (46.6)	36	1.89	1.08-2.61	0.21
	Positive	31 (53.4)	60.9	2.27	1.13-4.68	-
MUC4	Negative	29 (50)	39.2	1.95	1.42-3.97	0.203
	Positive	29 (50)	63.1	1.91	0.69-3.74	-
MUC5AC	Negative	38 (65.5)	62.5	2.85	1.28-4.58	0.007
	Positive	20 (34.5)	27	1.61	0.89-2.27	-
MUC6	Negative	52 (89.7)	53.2	2.1	1.25-3.34	0.055
	Positive	6 (10.3)	22.2	1.78	0.90-4.80	-
MUC16	Negative	53 (91.4)	55.2	2.27	1.52-3.41	<0.001
	Positive	5 (8.6)	0	0.64	0.32-1.23	-
well, well differentiated adenocarcinoma; mod, moderately differentiated adenocarcinoma; poor, poorly differentiated adenocarcinoma; NEC, neuroendocrine carcinoma.
m, mucosa; sm, submucosa; mp, muscularis propria; ss, subserosa, se, serosa; si, invasion to other organ.
a Site was not specified.
b Cases without proof of pathological lymph node metastasis (lymph node dissection was not performed or details were unknown) were excluded.
c Cases for which information on curative or non-curative resection was unknown were excluded.
